# Supplementary material for: Discriminating Free Hand Movements Using Support Vector Machine and Recurrent Neural Network Algorithms
Source: Sensors (Basel). 2022 Aug 15;22(16):6101. doi: 10.3390/s22166101 (PMC9412700; doi:10.3390/s22166101)
Supplement: Supplementary file 1 [file sensors-22-06101-s001.zip]

Archive with 1 entries (1 files):
- Supplementay Video S1.mp4
